# Supplementary material for: The glutamate receptor‐like GLR2.7 modulates insect egg‐induced defense responses in Arabidopsis
Source: New Phytol. 2025 Jul 26;248(2):897–912. doi: 10.1111/nph.70405 (PMC12445815; doi:10.1111/nph.70405)
Supplement: Supplementary file 2 — Table S1 SNPs in the GLR2.7 locus that are significantly associated with symptom score. Table S2 List of primers used in this study. Table S3 Significantly associated substitutions in the Arabidopsis GLR2.7 protein sequence. Please note: Wiley is not responsible for the content or functionality of any Supporting Information supplied by the authors. Any queries (other than missing material) should be directed to the New Phytologist Central Office. [file NPH-248-897-s001.xlsx]

## Sheet: SNP
New Phytologist Supporting Information
Article title: The glutamate receptor-like GLR2.7 modulates insect egg-induced defense responses in Arabidopsis
Authors: Maria Mineiro, Raphaël Groux, Caroline Gouhier-Darimont, Pierre Mateo, Christelle Aurélie Maud Robert and Philippe Reymond
Article acceptance date: 03 July 2025
Table S1. SNPs in the Arabidopsis GLR2.7 locus that are significantly associated with symptom score. Symptom score and total salicylic acid (SA) levels were quantified in all accessions after 5 days of Pieris brassicae egg extract (EE) treatment. Expression of GLR2.7 was assessed 3 days after EE treament.
1001 Genomes ID	Accession_name	Genome sequenced	Symptom score	Total SA	2- 12511933	2- 12512197	2- 12512383	2- 12512425	2- 12512429	2- 12512696	2- 12512791	2- 12512798	2- 12513017	2- 12513027	2- 12513065	2- 12513122	2- 12513133	2- 12513134	2- 12513164	2- 12513166	2- 12513173	2- 12513202	2- 12513239	2- 12513240	2- 12513271	2- 12513316	2- 12513317	2- 12513390	2- 12513391	2- 12513467	2- 12513470	2- 12513471	2- 12513472	2- 12513495	2- 12513499	2- 12513533	2- 12513601	2- 12514453	2- 12514609	2- 12514619	2- 12514706	2- 12514709	2- 12514717	2- 12514723	2- 12514727	2- 12514742	2- 12515229	2- 12515230	2- 12515737
					Exon	Exon	Exon	Exon	Exon	Intron	Intron	Intron	Exon	Exon	Exon	Exon	Exon	Exon	Exon	Exon	Intron	Intron	Intron	Intron	Intron	Exon	Exon	Exon	Exon	Exon	Exon	Exon	Exon	Exon	Exon	Exon	Exon	Exon	Intron	Intron	Intron	Intron	Intron	Intron	Intron	Intron	Intron	Intron	Exon
										SNP1 250K					SNP2 250K																					SNP3 250K
7231	Li-7	Yes	0	2.50583	T	C	T	C	G	T	C	T	A	T	C	T	T	G	C	T	A	C	G	T	A	G	C	C	G	G	A	A	T	A	C	A	T	A	T	A	A	C	G	A	T	T	G	G	G
7337	Si-0	Yes	0	0.0910001	T	C	T	C	G	T	C	T	A	T	C	T	T	G	C	T	A	C	G	T	A	G	C	C	G	G	A	A	T	A	C	A	C	T	T	A	A	C	G	A	T	T	G	G	T
6928	Kno-18	No	0	3.15198	T	C	T	C	G	T	C	T	A	T	C	T	T	G	C	T	A	C	G	T	A	G	C	C	G	G	A	A	T	A	C	A	T	A	T	A	A	C	G	A	T	T	G	G	G
8610	11ME1.32	No	0	0.187421	T	C	T	C	G	T	C	T	A	T	C	T	T	G	C	T	A	C	G	T	A	G	C	C	G	G	A	A	T	A	C	A	C	A	T	A	A	C	G	A	T	T	G	G	G
8692	328PNA054	No	0	0.775694	T	C	T	C	G	T	C	T	A	T	C	T	T	G	C	T	A	C	G	T	A	G	C	C	G	G	A	A	T	A	C	A	T	A	T	A	A	C	G	A	T	T	G	G	G
6973	Ull2-3	Yes	0.0555556	0.877082	T	C	T	C	G	T	C	T	A	T	C	T	T	G	C	T	A	C	G	T	A	G	C	C	G	G	A	A	T	A	C	A	T	A	T	A	A	C	G	A	T	T	G	G	G
8242	Lilloe-1	Yes	0.0555556	1.2727	T	C	T	C	G	T	C	T	A	T	C	T	T	G	C	T	A	C	G	T	A	G	C	C	G	G	A	A	T	A	C	A	C	T	T	A	A	C	G	A	T	T	G	G	T
6959	Ren-1	Yes	0.0555556	2.61228	T	C	T	C	G	T	C	T	A	T	C	T	T	G	C	T	A	C	G	T	A	G	C	C	G	G	A	A	T	A	C	A	T	A	T	A	A	C	G	A	T	T	G	G	G
7263	Nz1	No	0.0555556	0.487179	T	C	T	C	G	T	C	T	A	T	C	T	T	G	C	T	A	C	G	T	A	G	C	C	G	G	A	A	T	A	C	A	T	A	T	A	A	C	G	A	T	T	G	G	G
7316	Rhen-1	Yes	0.0666667	2.86262	T	C	T	C	G	T	C	T	A	T	C	T	T	G	C	T	A	C	G	T	A	G	C	C	G	G	A	A	T	A	C	A	T	A	T	A	A	C	G	A	T	T	G	G	G
7094	Da-0	Yes	0.111111	3.79895	T	C	T	C	G	T	C	T	A	T	C	T	T	G	C	T	A	C	G	T	A	G	C	C	G	G	A	A	T	A	C	A	T	A	T	A	A	C	G	A	T	T	G	G	G
7224	Li-3	No	0.111111	3.09393	T	C	T	C	G	T	C	T	A	T	C	T	T	G	C	T	A	C	G	T	A	G	C	C	G	G	A	A	T	A	C	A	T	A	T	A	A	C	G	A	T	T	G	G	G
8326	Lis-1	Yes	0.117647	3.62797	T	C	T	C	G	T	C	T	A	T	C	T	T	G	C	T	A	C	G	T	A	G	C	C	G	G	A	A	T	A	C	A	C	T	T	A	A	C	G	A	T	T	G	G	T
7355	Tiv-1	No	0.117647	10.3919	T	C	T	C	G	T	C	T	A	T	C	T	T	G	C	T	A	C	G	T	A	G	C	C	G	G	A	A	T	A	C	A	T	A	T	A	A	C	G	A	T	T	G	G	G
7260	Nw-2	No	0.142857	0.352659	T	C	T	C	G	T	C	T	A	T	C	T	T	G	C	T	A	C	G	T	A	G	C	C	G	G	A	A	T	A	C	A	T	A	T	A	A	C	G	A	T	T	G	G	G
7502	PHW-31	No	0.166667	10.2308	T	C	T	C	G	T	C	T	A	T	C	T	T	G	C	T	A	C	G	T	A	G	C	C	G	G	A	A	T	A	C	A	T	A	T	A	A	C	G	A	T	T	G	G	G
5742	UKID37	No	0.166667	9.24584	T	C	T	C	G	T	C	T	A	T	C	T	T	G	C	T	A	C	G	T	A	G	C	C	G	G	A	A	T	A	C	A	T	A	T	A	A	C	G	A	T	T	G	G	G
8241	Liarum	Yes	0.181818	14.5579	T	C	T	C	G	T	C	T	A	T	C	T	T	G	C	T	A	C	G	T	A	G	C	C	G	G	A	A	T	A	C	A	T	A	T	A	A	C	G	A	T	T	G	G	G
6074	Or-1	Yes	0.222222	0.207069	T	C	T	C	G	T	C	T	A	T	C	T	T	G	C	T	A	C	G	T	A	G	C	C	G	G	A	A	T	A	C	A	C	T	T	A	A	C	G	A	T	T	G	G	T
8306	Hov4-1	Yes	0.222222	3.0835	T	C	T	C	G	T	C	T	A	T	C	T	T	G	C	T	A	C	G	T	A	G	C	C	G	G	A	A	T	A	C	A	T	A	T	A	A	C	G	A	T	T	G	G	G
23	CAM-16	No	0.222222	20.3102	T	C	T	C	G	T	C	T	A	T	C	T	T	G	C	T	A	C	G	T	A	G	C	C	G	G	A	A	T	A	C	A	T	A	T	A	A	C	G	A	T	T	G	G	G
7206	Kro-0	No	0.222222	3.20008	T	C	T	C	G	T	C	T	A	T	C	T	T	G	C	T	A	C	G	T	A	G	C	C	G	G	A	A	T	A	C	A	T	A	T	A	A	C	G	A	T	T	G	G	G
6076	Rev-2	Yes	0.266667	10.7308	T	C	T	C	G	T	C	T	A	T	C	T	T	G	C	T	A	C	G	T	A	G	C	C	G	G	A	A	T	A	C	A	T	A	T	A	A	C	G	A	T	T	G	G	G
6194	TDr-8	Yes	0.277778	0.735901	T	C	T	C	G	T	C	T	A	T	C	T	T	G	C	T	A	C	G	T	A	G	C	C	G	G	A	A	T	A	C	A	T	A	T	A	A	C	G	A	T	T	G	G	G
7477	WAR	Yes	0.294118	1.87143	T	C	T	C	G	T	C	T	A	T	C	T	T	G	C	T	A	C	G	T	A	G	C	C	G	G	A	A	T	A	C	A	T	A	T	A	A	C	G	A	T	T	G	G	G
7331	Sh-0	No	0.294118	3.08873	G	G	A	A	T	A	A	A	G	C	T	C	C	T	G	C	C	T	A	G	C	C	T	T	C	T	T	T	C	T	T	T	C	T	C	G	T	T	A	T	C	G	A	A	T
7000	Aa-0	Yes	0.333333	0.660418	T	C	T	C	G	T	C	T	A	T	C	T	T	G	C	T	A	C	G	T	A	G	C	C	G	G	A	A	T	A	C	A	T	A	T	A	A	C	G	A	T	T	G	G	G
7064	Cnt-1	Yes	0.333333	3.01395	T	C	T	C	G	T	C	T	A	T	C	T	T	G	C	T	A	C	G	T	A	G	C	C	G	G	A	A	T	A	C	A	T	A	T	A	A	C	G	A	T	T	G	G	G
373	TOU-H-12	No	0.333333	0.79405	T	C	T	C	G	T	C	T	A	T	C	T	T	G	C	T	A	C	G	T	A	G	C	C	G	G	A	A	T	A	C	A	T	A	T	A	A	C	G	A	T	T	G	G	G
7139	Fi-1	No	0.333333	10.358	T	C	T	C	G	T	C	T	A	T	C	T	T	G	C	T	A	C	G	T	A	G	C	C	G	G	A	A	T	A	C	A	T	A	T	A	A	C	G	A	T	T	G	G	G
7405	Wc-2	No	0.352941	1.40396	G	G	A	A	T	A	A	A	G	C	T	C	C	T	G	C	C	T	A	G	C	C	T	T	C	T	T	T	C	T	T	T	C	T	C	G	T	T	A	T	C	G	A	A	T
7126	Es-0	Yes	0.363636	4.47746	T	C	T	C	G	T	C	T	A	T	C	T	T	G	C	T	A	C	G	T	A	G	C	C	G	G	A	A	T	A	C	A	T	A	T	A	A	C	G	A	T	T	G	G	G
7150	Gü-1	No	0.363636	6.8855	G	G	A	A	T	A	A	A	G	C	T	C	C	T	G	C	C	T	A	G	C	C	T	T	C	T	T	T	C	T	T	T	C	T	C	G	T	T	A	T	C	G	A	A	T
7373	Tsu-0	Yes	0.388889	1.60367	T	C	T	C	G	T	C	T	A	T	C	T	T	G	C	T	A	C	G	T	A	G	C	C	G	G	A	A	T	A	C	A	T	A	T	A	A	C	G	A	T	T	G	G	G
6413	Ull3-4	Yes	0.388889	0.751774	T	C	T	C	G	T	C	T	A	T	C	T	T	G	C	T	A	C	G	T	A	G	C	C	G	G	A	A	T	A	C	A	T	A	T	A	A	C	G	A	T	T	G	G	G
6996	An-2	No	0.388889	12.7582	T	C	T	C	G	T	C	T	A	T	C	T	T	G	C	T	A	C	G	T	A	G	C	C	G	G	A	A	T	A	C	A	T	A	T	A	A	C	G	A	T	T	G	G	G
7333	Sei-0	Yes	0.4	3.02096	T	C	T	C	G	T	C	T	A	T	C	T	T	G	C	T	A	C	G	T	A	G	C	C	G	G	A	A	T	A	C	A	T	A	T	A	A	C	G	A	T	T	G	G	G
390	VOU-1	No	0.444444	7.65138	T	C	T	C	G	T	C	T	A	T	C	T	T	G	C	T	A	C	G	T	A	G	C	C	G	G	A	A	T	A	C	A	T	A	T	A	A	C	G	A	T	T	G	G	G
7353	Tha-1	Yes	0.466667	8.88632	G	G	A	A	T	A	A	A	G	C	T	C	C	T	G	C	C	T	A	G	C	C	T	T	C	T	T	T	C	T	T	T	C	T	C	G	T	T	A	T	C	G	A	A	T
1859	MNF-Pot-48	No	0.470588	7.89505	G	G	A	A	T	A	A	A	G	C	T	C	C	T	G	C	C	T	A	G	C	C	T	T	C	T	T	T	C	T	T	T	C	T	C	G	T	T	A	T	C	G	A	A	T
8275	Cen-0	No	0.470588	1.19224	T	C	T	C	G	T	C	T	A	T	C	T	T	G	C	T	A	C	G	T	A	G	C	C	G	G	A	A	T	A	C	A	T	A	T	A	A	C	G	A	T	T	G	G	G
6094	T1040	Yes	0.5	8.90156	T	C	T	C	G	T	C	T	A	T	C	T	T	G	C	T	A	C	G	T	A	G	C	C	G	G	A	A	T	A	C	A	T	A	T	A	A	C	G	A	T	T	G	G	G
7284	Ors-2	No	0.5	17.2788	G	G	A	A	T	A	A	A	G	C	T	C	C	T	G	C	C	T	A	G	C	C	T	T	C	T	T	T	C	T	T	T	C	T	C	G	T	T	A	T	C	G	A	A	T
5719	Bur-0	No	0.5	3.82242	T	C	T	C	G	T	C	T	A	T	C	T	T	G	C	T	A	C	G	T	A	G	C	C	G	G	A	A	T	A	C	A	T	A	T	A	A	C	G	A	T	T	G	G	G
6976	Uod-7	Yes	0.529412	19.6882	G	G	A	A	T	A	A	A	G	C	T	C	C	T	G	C	C	T	A	G	C	C	T	T	C	T	T	T	C	T	T	T	C	T	C	G	T	T	A	T	C	G	A	A	T
7141	Ga-2	No	0.529412	0.323253	T	C	T	C	G	T	C	T	A	T	C	T	T	G	C	T	A	C	G	T	A	G	C	C	G	G	A	A	T	A	C	A	T	A	T	A	A	C	G	A	T	T	G	G	G
7430	Nc-1	Yes	0.538462	0.938218	T	C	T	C	G	T	C	T	A	T	C	T	T	G	C	T	A	C	G	T	A	G	C	C	G	G	A	A	T	A	C	A	T	A	T	A	A	C	G	A	T	T	G	G	G
6918	Fab-4	Yes	0.545455	8.98969	G	G	A	A	G	A	A	A	G	C	T	C	C	T	G	C	C	T	A	G	C	C	T	T	C	T	T	T	C	T	T	T	C	T	C	G	T	T	A	T	C	G	A	A	T
6926	Kin-0	Yes	0.555556	2.50231	T	C	T	C	G	T	C	T	A	T	C	T	T	G	C	T	A	C	G	T	A	G	C	C	G	G	A	A	T	A	C	A	T	A	T	A	A	C	G	A	T	T	G	G	G
81	CUR-3	No	0.588235	1.62553	T	C	T	C	G	T	C	T	A	T	C	T	T	G	C	T	A	C	G	T	A	G	C	C	G	G	A	A	T	A	C	A	T	A	T	A	A	C	G	A	T	T	G	G	G
7280	Old-1	Yes	0.611111	2.52752	T	C	T	C	G	T	C	T	A	T	C	T	T	G	C	T	A	C	G	T	A	G	C	C	G	G	A	A	T	A	C	A	T	A	T	A	A	C	G	A	T	T	G	G	G
8231	Bro1-6	Yes	0.611111	1.87257	T	C	T	C	G	T	C	T	A	T	C	T	T	G	C	T	A	C	G	T	A	G	C	C	G	G	A	A	T	A	C	A	T	A	T	A	A	C	G	A	T	T	G	G	G
91	JEA	No	0.611111	33.9951	G	G	A	A	T	A	A	A	G	C	T	C	C	T	G	C	C	T	A	G	C	C	T	T	C	T	T	T	C	T	T	T	C	T	C	G	T	T	A	T	C	G	G	G	G
2290	Ste-3	No	0.611111	3.79765	T	C	T	C	G	T	C	T	A	T	C	T	T	G	C	T	A	C	G	T	A	G	C	C	G	G	A	A	T	A	C	A	T	A	T	A	A	C	G	A	T	T	G	G	G
366	TOU-E-11	No	0.642857	12.4988	G	G	A	A	T	A	A	A	G	C	T	C	C	T	G	C	C	T	A	G	C	C	T	T	C	T	T	T	C	T	T	T	C	T	C	G	T	T	A	T	C	G	A	A	T
7151	Gö-0	No	0.666667	8.68241	G	G	A	A	T	A	A	A	G	C	T	C	C	T	G	C	C	T	A	G	C	C	T	T	C	T	T	T	C	T	T	T	C	T	C	G	T	T	A	T	C	G	A	A	T
7252	Mc-0	No	0.666667	7.28047	T	C	T	C	G	T	C	T	A	T	C	T	T	G	C	T	A	C	G	T	A	G	C	C	G	G	A	A	T	A	C	A	T	A	T	A	A	C	G	A	T	T	G	G	G
2150	Paw-3	No	0.692308	0.322962	T	C	T	C	G	T	C	T	A	T	C	T	T	G	C	T	A	C	G	T	A	G	C	C	G	G	A	A	T	A	C	A	C	T	T	A	A	C	G	A	T	T	G	G	T
7080	Co-4	No	0.705882	5.79028	T	C	T	C	G	T	C	T	A	T	C	T	T	G	C	T	A	C	G	T	A	G	C	C	G	G	A	A	T	A	C	A	T	A	T	A	A	C	G	A	T	T	G	G	G
6243	Tottarp-2	Yes	0.722222	5.32825	G	G	A	A	T	A	A	A	G	C	T	C	C	T	G	C	C	T	A	G	C	C	T	T	C	T	T	T	C	T	T	T	C	T	C	G	T	T	A	T	C	G	A	A	T
7255	Mh-0	Yes	0.722222	6.37526	G	G	A	A	T	A	A	A	G	C	T	C	C	T	G	C	C	T	A	G	C	C	T	T	C	T	T	T	C	T	T	T	C	T	C	G	T	T	A	T	C	G	A	A	T
6898	An-1	Yes	0.733333	9.38377	T	C	T	C	G	T	C	T	A	T	C	T	T	G	C	T	A	C	G	T	A	G	C	C	G	G	A	A	T	A	C	A	T	A	T	A	A	C	G	A	T	T	G	G	G
6924	HR-5	Yes	0.75	7.50208	G	G	A	A	T	A	A	A	G	C	T	C	C	T	G	C	C	T	A	G	C	C	T	T	C	T	T	T	C	T	T	T	C	T	C	G	T	T	A	T	C	G	A	A	T
8311	In-0	Yes	0.777778	1.66046	T	C	T	C	G	T	C	T	A	T	C	T	T	G	C	T	A	C	G	T	A	G	C	C	G	G	A	A	T	A	C	A	T	A	T	A	A	C	G	A	T	T	G	G	G
7518	Omo2-1	No	0.789474	20.6722	T	C	T	C	G	T	C	T	A	T	C	T	T	G	C	T	A	C	G	T	A	G	C	C	G	G	A	A	T	A	C	A	C	T	T	A	A	C	G	A	T	T	G	G	T
6203	TDr-18	Yes	0.833333	9.73693	G	G	A	A	T	A	A	A	G	C	T	C	C	T	G	C	C	T	A	G	C	C	T	T	C	T	T	T	C	T	T	T	C	T	C	G	T	T	A	T	C	G	A	A	T
7418	Zu-1	Yes	0.888889	14.6441	T	C	T	C	G	T	C	T	A	T	C	T	T	G	C	T	A	C	G	T	A	G	C	C	G	G	A	A	T	A	C	A	T	A	T	A	A	C	G	A	T	T	G	G	G
1967	MNF-Jac-32	No	0.888889	4.39641	G	G	A	A	T	A	A	A	G	C	T	C	C	T	G	C	C	T	A	G	C	C	T	T	C	T	T	T	C	T	T	T	C	T	C	G	T	T	A	T	C	G	A	A	T
8297	Ge-0	Yes	0.9375	6.24336	T	C	T	C	G	T	C	T	A	T	C	T	T	G	C	T	A	C	G	T	A	G	C	C	G	G	A	A	T	A	C	A	T	A	T	A	A	C	G	A	T	T	G	G	G
7071	Chat-1	Yes	0.944444	19.2816	T	C	T	C	G	T	C	T	A	T	C	T	T	G	C	T	A	C	G	T	A	G	C	C	G	G	A	A	T	A	C	A	T	A	T	A	A	C	G	A	T	T	G	G	G
7372	Tscha-1	Yes	0.944444	18.6156	G	G	A	A	T	A	A	A	G	C	T	C	C	T	G	C	C	T	A	G	C	C	T	T	C	T	T	T	C	T	T	T	C	T	C	G	T	T	A	T	C	G	A	A	T
7525	Rmx-A180	Yes	1	2.35105	T	C	T	C	G	T	C	T	A	T	C	T	T	G	C	T	A	C	G	T	A	G	C	C	G	G	A	A	T	A	C	A	T	A	T	A	A	C	G	A	T	T	G	G	G
7343	Sp-0	Yes	1	20.4528	G	G	A	A	T	A	A	A	G	C	T	C	C	T	G	C	C	T	A	G	C	C	T	T	C	T	T	T	C	T	T	T	C	T	C	G	T	T	A	T	C	G	A	A	T
8256	Ba1-2	Yes	1	15.4968	G	G	A	A	T	A	A	A	G	C	T	C	C	T	G	C	C	T	A	G	C	C	T	T	C	T	T	T	C	T	T	T	C	T	C	G	T	T	A	T	C	G	A	A	T
7128	Est-0	No	1	8.12044	G	G	A	A	T	A	A	A	G	C	T	C	C	T	G	C	C	T	A	G	C	C	T	T	C	T	T	T	C	T	T	T	C	T	C	G	T	T	A	T	C	G	A	A	T
7449	N7	No	1	7.92141	G	G	A	A	T	A	A	A	G	C	T	C	C	T	G	C	C	T	A	G	C	C	T	T	C	T	T	T	C	T	T	T	C	T	C	G	T	T	A	T	C	G	A	A	T
1716	KBS-Mac-8	No	1	15.4865	T	C	T	C	G	T	C	T	A	T	C	T	T	G	C	T	A	C	G	T	A	G	C	C	G	G	A	A	T	A	C	A	T	A	T	A	A	C	G	A	T	T	G	G	G
7446	N4	No	1	7.40445	T	C	T	C	G	T	C	T	A	T	C	T	T	G	C	T	A	C	G	T	A	G	C	C	G	G	A	A	T	A	C	A	C	T	C	G	T	T	A	T	C	G	A	A	T
6962	Sha	No	1.05556	6.44711	T	C	T	C	G	T	C	T	A	T	C	T	T	G	C	T	A	C	G	T	A	G	C	C	G	G	A	A	T	A	C	A	T	A	T	A	A	C	G	A	T	T	G	G	G
8378	Sap-0	No	1.05556	3.12412	T	C	T	C	G	T	C	T	A	T	C	T	T	G	C	T	A	C	G	T	A	G	C	C	G	G	A	A	T	A	C	A	T	A	T	A	A	C	G	A	T	T	G	G	G
362	TOU-C-3	No	1.05556	5.01391	T	C	T	C	G	T	C	T	A	T	C	T	T	G	C	T	A	C	G	T	A	G	C	C	G	G	A	A	T	A	C	A	T	A	T	A	A	C	G	A	T	T	G	G	G
6847	NFC20	No	1.05882	6.57201	T	C	T	C	G	T	C	T	A	T	C	T	T	G	C	T	A	C	G	T	A	G	C	C	G	G	A	A	T	A	C	A	T	A	T	A	A	C	G	A	T	T	G	G	G
7100	Db-0	No	1.05882	25.4142	T	C	T	C	G	T	C	T	A	T	C	T	T	G	C	T	A	C	G	T	A	G	C	C	G	G	A	A	T	A	C	A	T	A	T	A	A	C	G	A	T	T	G	G	G
7143	Gel-1	Yes	1.06667	NA	T	C	T	C	G	T	C	T	A	T	C	T	T	G	C	T	A	C	G	T	A	G	C	C	G	G	A	A	T	A	C	A	T	A	T	A	A	C	G	A	T	T	G	G	G
641	LI-OF-095	No	1.09091	15.4818	G	G	A	A	T	A	A	A	G	C	T	C	C	T	G	C	C	T	A	G	C	C	T	T	C	T	T	T	C	T	T	T	C	T	C	G	T	T	A	T	C	G	A	A	T
5565	UKNW06-386	No	1.11111	10.3702	T	C	T	C	G	T	C	T	A	T	C	T	T	G	C	T	A	C	G	T	A	G	C	C	G	G	A	A	T	A	C	A	T	A	T	A	A	C	G	A	T	T	G	G	G
2057	Map-42	Yes	1.16667	26.9752	G	G	A	A	T	A	A	A	G	C	T	C	C	T	G	C	C	T	A	G	C	C	T	T	C	T	T	T	C	T	T	T	C	T	C	G	T	T	A	T	C	G	A	A	T
6907	CIBC17	Yes	1.16667	NA	G	G	A	A	T	A	A	A	G	C	T	C	C	T	G	C	C	T	A	G	C	C	T	T	C	T	T	T	C	T	T	T	C	T	C	G	T	T	A	T	C	G	A	A	T
357	TOU-A1-96	No	1.16667	7.74503	G	G	A	A	T	A	A	A	G	C	C	C	C	T	G	C	C	T	A	G	C	C	T	T	C	T	T	T	C	T	T	T	C	T	C	G	T	T	A	T	C	G	A	A	T
374	TOU-H-13	No	1.17647	14.7907	G	G	A	A	T	A	A	A	G	C	T	C	C	T	G	C	C	T	A	G	C	C	T	T	C	T	T	T	C	T	T	T	C	T	C	G	T	T	A	T	C	G	A	A	T
6988	Alc-0	No	1.2	2.1165	T	C	T	C	G	T	C	T	A	T	C	T	T	G	C	T	A	C	G	T	A	G	C	C	G	G	A	A	T	A	C	A	T	A	T	A	A	C	G	A	T	T	G	G	G
8387	St-0	Yes	1.22222	5.48008	T	C	T	C	G	T	C	T	A	T	C	T	T	G	C	T	A	C	G	T	A	G	C	C	G	G	A	A	T	A	C	A	T	A	T	A	A	C	G	A	T	T	G	G	G
8329	Lm-2	No	1.22222	22.3561	G	G	A	A	T	A	A	A	G	C	T	C	C	T	G	C	C	T	A	G	C	C	T	T	C	T	T	T	C	T	T	T	C	T	C	G	T	T	A	T	C	G	A	A	T
6983	Yo-0	No	1.22222	13.0284	G	G	A	A	T	A	A	A	G	C	T	C	C	T	G	C	C	T	A	G	C	C	T	T	C	T	T	T	C	T	T	T	C	T	C	G	T	T	A	T	C	G	A	A	T
6990	Amel-1	Yes	1.23529	6.48659	T	C	T	C	G	A	C	T	A	T	T	T	T	G	C	T	A	C	G	T	A	G	C	C	G	G	A	A	T	A	C	T	T	A	T	A	A	C	G	A	T	T	G	G	G
6897	Ag-0	Yes	1.25	13.5265	G	G	A	A	T	A	A	A	G	C	T	C	C	T	G	C	C	T	A	G	C	C	T	T	C	T	T	T	C	T	T	T	C	T	C	G	T	T	A	T	C	G	A	A	T
6046	Lov-5	Yes	1.26667	12.2367	G	G	A	A	T	A	A	A	G	C	T	C	C	T	G	C	C	T	A	G	C	C	T	T	C	T	T	T	C	T	T	T	C	T	C	G	T	T	A	T	C	G	A	A	T
8325	Lip-0	No	1.26667	9.79668	T	C	T	C	G	T	C	T	A	T	C	T	T	G	C	T	A	C	G	T	A	G	C	C	G	G	A	A	T	A	C	A	C	A	T	A	A	C	G	A	T	T	G	G	G
6019	Fja1-2	Yes	1.27778	12.5468	G	G	A	A	T	A	A	A	G	C	T	C	C	T	G	C	C	T	A	G	C	C	T	T	C	T	T	T	C	T	T	T	C	T	C	G	T	T	A	T	C	G	A	A	T
7163	Ha-0	Yes	1.27778	6.73361	G	G	A	A	T	T	A	A	G	C	T	C	C	T	G	C	C	T	A	G	C	C	T	T	C	T	T	T	C	T	T	T	C	T	C	G	T	T	A	T	C	G	A	A	T
5158	UKSE06-349	No	1.27778	3.89289	T	C	T	C	G	T	C	T	A	T	C	T	T	G	C	T	A	C	G	T	A	G	C	C	G	G	A	A	T	A	C	A	T	A	T	A	A	C	G	A	T	T	G	G	G
7507	PHW-36	No	1.29412	6.71877	G	G	A	A	T	A	A	A	G	C	T	C	C	T	G	C	C	T	A	G	C	C	T	T	C	T	T	T	C	T	T	T	C	T	C	G	T	T	A	T	C	G	A	A	T
6933	LL-0	Yes	1.3125	17.4142	G	G	A	A	T	A	A	A	G	C	T	C	C	T	G	C	C	T	A	G	C	C	T	T	C	T	T	T	C	T	T	T	C	T	C	G	T	T	A	T	C	G	G	A	T
6970	Ts-1	Yes	1.33333	8.11354	G	G	A	A	T	A	A	A	G	C	T	C	C	T	G	C	C	T	A	G	C	C	T	T	C	T	T	T	C	T	T	T	C	T	C	G	T	T	A	T	C	G	A	A	T
6008	Duk	Yes	1.33333	5.5791	G	G	A	A	T	A	A	A	G	C	T	C	C	T	G	C	C	T	A	G	C	C	T	T	C	T	T	T	C	T	T	T	C	T	C	G	T	T	A	T	C	G	A	A	T
7482	PHW-13	No	1.36364	13.9385	G	G	A	A	T	A	A	A	G	C	T	C	C	T	G	C	C	T	A	G	C	C	T	T	C	T	T	T	C	T	T	T	C	T	C	G	T	T	A	T	C	G	A	A	T
5232	UKSE06-466	No	1.41667	9.38619	G	G	A	A	T	A	A	A	G	C	T	C	C	T	G	C	C	T	A	G	C	C	T	T	C	T	T	T	C	T	T	T	C	T	C	G	T	T	A	T	C	G	A	A	T
8323	Lc-0	No	1.47059	3.90951	T	C	T	C	G	T	C	T	A	T	C	T	T	G	C	T	A	C	G	T	A	G	C	C	G	G	A	A	T	A	C	A	T	A	T	A	A	C	G	A	T	T	G	G	G
7164	Hau-0	Yes	1.5	2.01459	T	C	T	C	G	T	C	T	A	T	C	T	T	G	C	T	A	C	G	T	A	G	C	C	G	G	A	A	T	A	C	A	T	A	T	A	A	C	G	A	T	T	G	G	G
2187	Pent-1	No	1.5	5.84463	G	G	A	A	T	A	A	A	G	C	T	C	C	T	G	C	C	T	A	G	C	C	T	T	C	T	T	T	C	T	T	T	C	T	C	G	T	T	A	T	C	G	A	A	T
1	ALL1-2	No	1.5	13.003	T	C	T	C	G	T	C	T	A	T	C	T	T	G	C	T	A	C	G	T	A	G	C	C	G	G	A	A	T	A	C	A	T	A	T	A	A	C	G	A	T	T	G	G	G
6085	Sparta-1	Yes	1.52941	6.55075	T	C	T	C	G	T	C	T	A	T	C	T	T	G	C	T	A	C	G	T	A	G	C	C	G	G	A	A	T	A	C	A	T	A	T	A	A	C	G	A	T	T	G	G	G
6042	Lom1-1	Yes	1.52941	5.51326	T	C	T	C	G	T	C	T	A	T	C	T	T	G	C	T	A	C	G	T	A	G	C	C	G	G	A	A	T	A	C	A	T	A	T	A	A	C	G	A	T	T	G	G	G
6190	TDr-3	No	1.52941	7.77263	G	G	A	A	T	A	A	A	G	C	T	C	C	T	G	C	C	T	A	G	C	C	T	T	C	T	T	T	C	T	T	T	C	T	C	G	T	T	A	T	C	G	A	A	T
6939	Mt-0	No	1.52941	13.1098	G	G	A	A	T	A	A	A	G	C	T	C	C	T	G	C	C	T	A	G	C	C	T	T	C	T	T	T	C	T	T	T	C	T	C	G	T	T	A	T	C	G	A	A	T
5729	UKID22	No	1.52941	15.3609	T	C	T	C	G	T	C	T	A	T	C	T	T	G	C	T	A	C	G	T	A	G	C	C	G	G	A	A	T	A	C	A	T	A	T	A	A	C	G	A	T	T	G	G	G
7158	Gr-5	Yes	1.53333	15.863	T	C	T	C	G	T	C	T	A	T	T	T	T	G	C	T	A	C	G	T	A	G	C	C	G	G	A	A	T	A	C	A	T	A	T	A	A	C	G	A	T	T	G	G	G
7354	Ting-1	Yes	1.55556	3.62138	T	C	T	C	G	T	C	T	A	T	C	T	T	G	C	T	A	C	G	T	A	G	C	C	G	G	A	A	T	A	C	A	T	A	T	A	A	C	G	A	T	T	G	G	G
1867	MNF-Pot-68	No	1.55556	5.9576	G	G	A	A	T	A	A	A	G	C	T	C	C	T	G	C	C	T	A	G	C	C	T	T	C	T	T	T	C	T	T	T	C	T	C	G	T	T	A	T	C	G	A	A	T
7508	PHW-37	No	1.55556	8.46081	G	G	A	A	T	A	A	A	G	C	T	C	C	T	G	C	C	T	A	G	C	C	T	T	C	T	T	T	C	T	T	T	C	T	C	G	T	T	A	T	C	G	A	A	T
8796	11PNA4.101	No	1.55556	5.1778	T	C	T	C	G	T	C	T	A	T	C	T	T	G	C	T	A	C	G	T	A	G	C	C	G	G	A	A	T	A	C	A	T	A	T	A	A	C	G	A	T	T	G	G	G
7378	Uk-1	Yes	1.57143	13.7609	T	C	T	C	G	T	C	T	A	T	C	T	T	G	C	T	A	C	G	T	A	G	C	C	G	G	A	A	T	A	C	A	T	A	T	A	A	C	G	A	T	T	G	G	G
7275	No-0	No	1.57143	3.48406	G	G	A	A	T	A	A	A	G	C	T	C	C	T	G	C	C	T	A	G	C	C	T	T	C	T	T	T	C	T	T	T	C	T	C	G	T	T	A	T	C	G	A	A	T
5832	App1-16	Yes	1.58333	2.05616	G	G	A	A	T	A	A	A	G	C	T	C	C	T	G	C	C	T	A	G	C	C	T	T	C	T	T	T	C	T	T	T	C	T	C	G	T	T	A	T	C	G	A	A	T
8222	Lis-2	Yes	1.61111	17.394	G	G	A	A	T	A	A	A	G	C	T	C	C	T	G	C	C	T	A	G	C	C	T	T	C	T	T	T	C	T	T	T	C	T	C	G	T	T	A	T	C	G	A	A	T
8239	PHW-3	Yes	1.61111	15.0285	G	G	A	A	T	A	A	A	G	C	T	C	C	T	G	C	C	T	A	G	C	C	T	T	C	T	T	T	C	T	T	T	C	T	C	G	T	T	A	T	C	G	A	A	T
258	PAR-3	No	1.63636	10.2141	T	C	T	C	G	T	C	T	A	T	C	T	T	G	C	T	A	C	G	T	A	G	C	C	G	G	A	A	T	A	C	A	T	A	T	A	A	C	G	A	T	T	G	G	G
5341	UKSE06-628	No	1.64706	8.94883	G	G	A	A	T	A	A	A	G	C	T	C	C	T	G	C	C	T	A	G	C	C	T	T	C	T	T	T	C	T	T	T	C	T	C	G	T	T	A	T	C	G	A	A	T
6727	CIBC2	No	1.64706	6.52641	G	G	A	A	T	A	A	A	G	C	T	C	C	T	G	C	C	T	A	G	C	C	T	T	C	T	T	T	C	T	T	T	C	T	C	G	T	T	A	T	C	G	A	A	T
7026	Boot-1	Yes	1.66667	10.6576	T	C	T	C	G	T	C	T	A	T	C	T	T	G	C	T	A	C	G	T	A	G	C	C	G	G	A	A	T	A	C	A	T	A	T	A	A	C	G	A	T	T	A	A	G
6188	TDr-1	Yes	1.66667	15.7613	G	G	A	A	T	A	A	A	G	C	T	C	C	T	G	C	C	T	A	G	C	C	T	T	C	T	T	T	C	T	T	T	C	T	C	G	T	T	A	T	C	G	A	A	T
7008	Benk-1	Yes	1.66667	9.147	G	G	A	A	T	A	A	A	G	C	T	C	C	T	G	C	C	T	A	G	C	C	T	T	C	T	T	T	C	T	T	T	C	T	C	G	T	T	A	T	C	G	A	A	T
7227	Li-5:2	No	1.66667	23.799	G	G	A	A	T	A	A	A	G	C	T	C	C	T	G	C	C	T	A	G	C	C	T	T	C	T	T	T	C	T	T	T	C	T	C	G	T	T	A	T	C	G	A	A	T
5264	UKSE06-520	No	1.66667	29.2321	G	G	A	A	T	A	A	A	G	C	T	C	C	T	G	C	C	T	A	G	C	C	T	T	C	T	T	T	C	T	T	T	C	T	C	G	T	T	A	T	C	G	A	A	T
6978	Wa-1	No	1.66667	8.20526	T	C	T	C	G	T	C	T	A	T	C	T	T	G	C	T	A	C	G	T	A	G	C	C	G	G	A	A	T	A	C	A	T	A	T	A	A	C	G	A	T	T	G	G	G
6974	Ull2-5	Yes	1.70588	15.3714	G	G	A	A	T	A	A	A	G	C	T	C	C	T	G	C	C	T	A	G	C	C	T	T	C	T	T	T	C	T	T	T	C	T	C	G	T	T	A	T	C	G	A	A	T
8304	Hi-0	No	1.70588	18.0719	G	G	A	A	T	A	A	A	G	C	T	C	C	T	G	C	C	T	A	G	C	C	T	T	C	T	T	T	C	T	T	T	C	T	C	G	T	T	A	T	C	G	A	A	T
5207	UKSE06-429	No	1.70588	16.4673	G	C	T	C	G	T	A	A	G	C	T	C	C	T	G	C	C	T	A	G	C	C	T	T	C	T	T	T	C	T	T	T	C	T	C	G	T	T	A	T	C	G	A	A	T
6020	Fja1-5	Yes	1.72222	12.0238	G	G	A	A	T	A	A	A	G	C	T	C	C	T	G	C	C	T	A	G	C	C	T	T	C	T	T	T	C	T	T	T	C	T	C	G	T	T	A	T	C	G	A	A	T
7014	Ba-1	Yes	1.72222	NA	G	G	A	A	T	A	A	A	G	C	T	C	C	T	G	C	C	T	A	G	C	C	T	T	C	T	T	T	C	T	T	T	C	T	C	G	T	T	A	T	C	G	A	A	T
149	LDV-58	No	1.72222	19.3567	G	G	A	A	T	A	A	A	G	C	T	C	C	T	G	C	C	T	A	G	C	C	T	T	C	T	T	T	C	T	T	T	C	T	C	G	T	T	A	T	C	G	A	A	T
6980	Ws-0	No	1.73333	9.6933	G	G	A	A	T	A	A	A	G	C	T	C	C	T	G	C	C	T	A	G	C	C	T	T	C	T	T	T	C	T	T	T	C	T	C	G	T	T	A	T	C	G	A	A	T
7300	Pla-0	No	1.75	15.4775	T	C	T	C	G	T	C	T	A	T	C	T	T	G	C	T	A	C	G	T	A	G	C	C	G	G	A	A	T	A	C	A	T	A	T	A	A	C	G	A	T	T	G	G	G
7075	Cit-0	No	1.75	2.85712	T	C	T	C	G	T	C	T	A	T	C	T	T	G	C	T	A	C	G	T	A	G	C	C	G	G	A	A	T	A	C	A	T	A	T	A	A	C	G	A	T	T	G	G	G
6096	T1060	Yes	1.77778	23.5742	G	G	A	A	T	A	A	A	G	C	T	C	C	T	G	C	C	T	A	G	C	C	T	T	C	T	T	T	C	T	T	T	C	T	C	G	T	T	A	T	C	G	A	A	T
6946	Oy-0	No	1.77778	12.4383	G	G	A	A	T	A	A	A	G	C	T	C	C	T	G	C	C	T	A	G	C	C	T	T	C	T	T	T	C	T	T	T	C	T	C	G	T	T	A	T	C	G	A	A	T
5381	UKNW06-060	No	1.77778	10.9677	G	G	A	A	T	A	A	A	G	C	T	C	C	T	G	C	C	T	A	G	C	C	T	T	C	T	T	T	C	T	T	T	C	T	C	G	T	T	A	T	C	G	A	A	T
2274	SLSP-30	No	1.77778	6.01507	G	G	A	A	T	A	A	A	G	C	T	C	C	T	G	C	C	T	A	G	C	C	T	T	C	T	T	T	C	T	T	T	C	T	C	G	T	T	A	T	C	G	A	A	T
7098	Di-1	No	1.77778	24.858	T	C	T	C	G	T	C	T	A	T	C	T	T	G	C	T	A	C	G	T	A	G	C	C	G	G	A	A	T	A	C	A	T	A	T	A	A	C	G	A	T	T	G	G	G
96	LAC-5	No	1.78571	8.73406	G	G	A	A	T	A	A	A	G	C	T	C	C	T	G	C	C	T	A	G	C	C	T	T	C	T	T	T	C	T	T	T	C	T	C	G	T	T	A	T	C	G	A	A	T
378	TOU-I-17	No	1.78571	13.7123	G	G	A	A	T	A	A	A	G	C	T	C	C	T	G	C	C	T	A	G	C	C	T	T	C	T	T	T	C	T	T	T	C	T	C	G	T	T	A	T	C	G	A	A	T
8213	Pro-0	No	1.8	7.01705	G	G	A	A	T	A	A	A	G	C	T	C	C	T	G	C	C	T	A	G	C	C	T	T	C	T	T	T	C	T	T	T	C	T	C	G	T	T	A	T	C	G	A	A	T
8424	Kas-2	Yes	1.82353	14.5848	G	G	A	A	G	A	A	A	G	C	T	C	C	T	G	C	C	T	A	G	C	C	T	T	C	T	T	T	C	T	T	T	C	T	C	G	T	T	A	T	C	G	A	A	T
7516	Var2-1	Yes	1.83333	7.84352	G	G	A	A	T	A	A	A	G	C	T	C	C	T	G	C	C	T	A	G	C	C	T	T	C	T	T	T	C	T	T	T	C	A	T	A	A	C	G	A	T	T	G	G	G
6744	Cold Spring Harbor Lab-5	Yes	1.83333	28.5518	G	G	A	A	T	A	A	A	G	C	T	C	C	T	G	C	C	T	A	G	C	C	T	T	C	T	T	T	C	T	T	T	C	T	C	G	T	T	A	T	C	G	A	A	T
6102	T1130	Yes	1.83333	13.403	G	G	A	A	T	A	A	A	G	C	T	C	C	T	G	C	C	T	A	G	C	C	T	T	C	T	T	T	C	T	T	T	C	T	C	G	T	T	A	T	C	G	A	A	T
6909	Col-0	Yes	1.83333	30.3938	G	G	A	A	T	A	A	A	G	C	T	C	C	T	G	C	C	T	A	G	C	C	T	T	C	T	T	T	C	T	T	T	C	T	C	G	T	T	A	T	C	G	A	A	T
6005	DraIV6-35	No	1.83333	5.47011	G	G	A	A	T	A	A	A	G	C	T	C	C	T	G	C	C	T	A	G	C	C	T	T	C	T	T	T	C	T	T	T	C	T	C	G	T	T	A	T	C	G	A	A	T
6937	Mrk-0	No	1.83333	10.6204	G	G	A	A	T	A	A	A	G	C	T	C	C	T	G	C	C	T	A	G	C	C	T	T	C	T	T	T	C	T	T	T	C	T	C	G	T	T	A	T	C	G	A	A	T
8389	Ta-0	No	1.83333	6.58305	T	C	T	C	G	T	C	T	A	T	C	T	T	G	C	T	A	C	G	T	A	G	C	C	G	G	A	A	T	A	C	A	T	A	T	A	A	C	G	A	T	T	G	G	G
6921	Got-7	No	1.86667	17.1835	G	G	A	A	T	A	A	A	G	C	T	C	C	T	G	C	C	T	A	G	C	C	T	T	C	T	T	T	C	T	T	T	C	T	C	G	T	T	A	T	C	G	A	A	T
6943	NFA-10	Yes	1.875	23.293	G	G	A	A	T	A	A	A	G	C	T	C	C	T	G	C	C	T	A	G	C	C	T	T	C	T	T	T	C	T	T	T	C	T	C	G	T	T	A	T	C	G	A	A	T
94	LAC-3	No	1.875	15.9818	G	G	A	A	T	A	A	A	G	C	T	C	C	T	G	C	C	T	A	G	C	C	T	T	C	T	T	T	C	T	T	T	C	T	C	G	T	T	A	T	C	G	A	A	T
6977	Van-0	No	1.88235	11.1384	T	C	T	C	G	T	C	T	A	T	C	T	T	G	C	T	A	C	G	T	A	G	C	C	G	G	A	A	T	A	C	A	T	A	T	A	A	C	G	A	T	T	G	G	G
7283	Ors-1	No	1.88889	13.8714	G	G	A	A	T	A	A	A	G	C	T	C	C	T	G	C	C	T	A	G	C	C	T	T	C	T	T	T	C	T	T	T	C	T	C	G	T	T	A	T	C	G	A	A	T
7277	Ob-1	No	1.88889	5.85061	G	G	A	A	T	A	A	A	G	C	T	C	C	T	G	C	C	T	A	G	C	C	T	T	C	T	T	T	C	T	T	T	C	T	C	G	T	T	A	T	C	G	A	A	T
8335	Lund	Yes	1.89474	6.06758	G	G	A	A	T	A	A	A	G	C	T	C	C	T	G	C	C	T	A	G	C	C	T	T	C	T	T	T	C	T	T	T	C	T	C	G	T	T	A	T	C	G	A	A	T
8351	Ost-0	Yes	1.92308	39.3639	T	C	T	C	G	T	C	T	A	T	C	T	T	G	C	T	A	C	G	T	A	G	C	C	G	G	A	A	T	A	C	A	T	A	T	A	A	C	G	A	T	T	G	G	G
7135	Fr-4	No	1.93333	12.329	T	C	T	C	G	T	C	T	A	T	C	T	T	G	C	T	A	C	G	T	A	G	C	C	G	G	A	A	T	A	C	A	T	A	T	A	A	C	G	A	T	T	G	G	G
6906	C24	No	1.9375	13.8186	T	C	T	C	G	T	C	T	A	T	C	T	T	G	C	T	A	C	G	T	A	G	C	C	G	G	A	A	T	A	C	A	T	A	T	A	A	C	G	A	T	T	G	G	G
6100	T1110	Yes	1.94118	4.0811	G	G	A	A	T	A	A	A	G	C	T	C	C	T	G	C	C	T	A	G	C	C	T	T	C	T	T	T	C	T	T	T	C	T	C	G	T	T	A	T	C	G	A	A	T
7110	Ede-1	No	1.94444	21.7881	G	G	A	A	T	A	A	A	G	C	T	C	C	T	G	C	C	T	A	G	C	C	T	T	C	T	T	T	C	T	T	T	C	T	C	G	T	T	A	T	C	G	A	A	T
7504	PHW-33	No	1.94444	11.2541	G	G	A	A	T	A	A	A	G	C	T	C	C	T	G	C	C	T	A	G	C	C	T	T	C	T	T	T	C	T	T	T	C	T	C	G	T	T	A	T	C	G	A	A	T
6994	Ann-1	No	1.94444	0.0850574	G	G	A	A	T	A	A	A	G	C	T	C	C	T	G	C	C	T	A	G	C	C	T	T	C	T	T	T	C	T	T	T	C	T	C	G	T	T	A	T	C	G	A	A	T
8430	Lisse	No	1.94444	18.9183	G	G	A	A	T	A	A	A	G	C	T	C	C	T	G	C	C	T	A	G	C	C	T	T	C	T	T	T	C	T	T	T	C	T	C	G	T	T	A	T	C	G	A	A	T
7521	Lp2-6	Yes	2	NA	T	C	T	C	G	T	C	T	A	T	C	T	T	G	C	T	A	C	G	T	A	G	C	C	G	G	A	A	T	A	C	A	T	A	T	A	A	C	G	A	T	T	G	G	G
6124	T690	Yes	2	4.38962	T	C	T	C	G	T	C	T	A	T	C	T	T	G	C	T	A	C	G	T	A	G	C	C	G	G	A	A	T	A	C	A	T	A	T	A	A	C	G	A	T	T	G	G	G
7062	Ca-0	Yes	2	7.86104	G	G	A	A	T	A	A	A	G	C	T	C	C	T	G	C	C	T	A	G	C	C	T	T	C	T	T	T	C	T	T	T	C	T	C	G	T	T	A	T	C	G	A	A	T
7282	Or-0	Yes	2	NA	G	G	A	A	T	A	A	A	G	C	T	C	C	T	G	C	C	T	A	G	C	C	T	T	C	T	T	T	C	T	T	T	C	T	C	G	T	T	A	T	C	G	A	A	T
8274	Can-0	No	2	17.566	G	G	A	A	T	A	A	A	G	C	C	C	C	T	G	C	C	T	A	G	C	C	T	T	C	T	T	T	C	T	T	T	C	T	C	G	T	T	A	T	C	G	A	A	T
7188	Kelsterbach -2	No	2	10.9537	G	G	A	A	T	A	A	A	G	C	T	C	C	T	G	C	C	T	A	G	C	C	T	T	C	T	T	T	C	T	T	T	C	T	C	G	T	T	A	T	C	G	A	A	T
7166	Hey-1	No	2	18.1934	G	G	A	A	T	A	A	A	G	C	T	C	C	T	G	C	C	T	A	G	C	C	T	T	C	T	T	T	C	T	T	T	C	T	C	G	T	T	A	T	C	G	A	A	T
7004	Bs-2	No	2	7.22743	G	G	A	A	T	A	A	A	G	C	T	C	C	T	G	C	C	T	A	G	C	C	T	T	C	T	T	T	C	T	T	T	C	T	C	G	T	T	A	T	C	G	A	A	T
7078	Co-2	No	2	9.60477	G	G	A	A	T	A	A	A	G	C	T	C	C	T	G	C	C	T	A	G	C	C	T	T	C	T	T	T	C	T	T	T	C	T	C	G	T	T	A	T	C	G	A	A	T
6449	ZdrI2-25	No	2	13.9813	G	G	A	A	T	A	A	A	G	C	T	C	C	T	G	C	C	T	A	G	C	C	T	T	C	T	T	T	C	T	T	T	C	T	C	G	T	T	A	T	C	G	A	A	T
7145	Ge-1	No	2	15.1499	G	G	A	A	T	A	A	A	G	C	T	C	C	T	G	C	C	T	A	G	C	C	T	T	C	T	T	T	C	T	T	T	C	T	C	G	T	T	A	T	C	G	A	A	T
6318	UduI1-34	No	2	9.85712	G	G	A	A	T	A	A	A	G	C	T	C	C	T	G	C	C	T	A	G	C	C	T	T	C	T	T	T	C	T	T	T	C	T	C	G	T	T	A	T	C	G	A	A	T
260	PAR-5	No	2	21.1403	G	G	A	A	T	A	A	A	G	C	T	C	C	T	G	C	C	T	A	G	C	C	T	T	C	T	T	T	C	T	T	T	C	T	C	G	T	T	A	T	C	G	A	A	T
6899	Bay-0	No	2	11.039	G	G	A	A	T	A	A	A	G	C	T	C	C	T	G	C	C	T	A	G	C	C	T	T	C	T	T	T	C	T	T	T	C	T	C	G	T	T	A	T	C	G	A	A	T
259	PAR-4	No	2	NA	T	C	T	C	G	T	C	T	A	T	C	T	T	G	C	T	A	C	G	T	A	G	C	C	G	G	A	A	T	A	C	A	T	A	T	A	A	C	G	A	T	T	G	G	G
6982	Wt-5	Yes	2.05556	14.2379	G	G	A	A	T	A	A	A	G	C	T	C	C	T	G	C	C	T	A	G	C	C	T	T	C	T	T	T	C	T	T	T	C	T	C	G	T	T	A	T	C	G	A	A	T
7520	Lp2-2	Yes	2.05556	12.1848	G	G	A	A	T	A	A	A	G	C	T	C	C	T	G	C	C	T	A	G	C	C	T	T	C	T	T	T	C	T	T	T	C	T	C	G	T	T	A	T	C	G	A	A	T
7496	PHW-26	No	2.05556	7.8044	G	G	A	A	T	A	A	A	G	C	T	C	C	T	G	C	C	T	A	G	C	C	T	T	C	T	T	T	C	T	T	T	C	T	C	G	T	T	A	T	C	G	A	A	T
267	ROM-1	No	2.05556	5.01586	G	G	A	A	T	A	A	A	G	C	T	C	C	T	G	C	C	T	A	G	C	C	T	T	C	T	T	T	C	T	T	T	C	T	C	G	T	T	A	T	C	G	A	A	T
5202	UKSE06-414	No	2.05556	7.4394	G	G	A	A	T	A	A	A	G	C	T	C	C	T	G	C	C	T	A	G	C	C	T	T	C	T	T	T	C	T	T	T	C	T	C	G	T	T	A	T	C	G	A	A	T
281	TOU-A1-115	No	2.05556	10.3545	G	G	A	A	T	A	A	A	G	C	T	C	C	T	G	C	C	T	A	G	C	C	T	T	C	T	T	T	C	T	T	T	C	T	C	G	T	T	A	T	C	G	A	A	T
7105	Dra-2	No	2.06667	7.69008	G	G	A	A	T	A	A	A	G	C	T	C	C	T	G	C	C	T	A	G	C	C	T	T	C	T	T	T	C	T	T	T	C	T	C	G	T	T	A	T	C	G	A	A	T
7165	Hn-0	Yes	2.11111	3.50818	T	C	T	C	G	T	C	T	A	T	C	T	T	G	C	T	A	C	G	T	A	G	C	C	G	G	A	A	T	A	C	A	T	A	T	A	A	C	G	A	T	T	G	G	G
7169	Hh-0	Yes	2.11111	12.5622	G	G	A	A	T	A	A	A	G	C	T	C	C	T	G	C	C	T	A	G	C	C	T	T	C	T	T	T	C	T	T	T	C	T	C	G	T	T	A	T	C	G	A	A	T
6968	Tamm-2	Yes	2.11111	8.94292	G	G	A	A	T	A	A	A	G	C	T	C	C	T	G	C	C	T	A	G	C	C	T	T	C	T	T	T	C	T	T	T	C	T	C	G	T	T	A	T	C	G	A	A	T
178	MIB-28	No	2.11111	8.37998	G	G	A	A	T	A	A	A	G	C	T	C	C	T	G	C	C	T	A	G	C	C	T	T	C	T	T	T	C	T	T	T	C	T	C	G	T	T	A	T	C	G	A	A	T
6709	Bg2	No	2.11111	15.5398	G	G	A	A	T	A	A	A	G	C	T	C	C	T	G	C	C	T	A	G	C	C	T	T	C	T	T	T	C	T	T	T	C	T	C	G	T	T	A	T	C	G	A	A	T
380	TOU-I-6	No	2.11111	19.2123	G	G	A	A	T	A	A	A	G	C	T	C	C	T	G	C	C	T	A	G	C	C	T	T	C	T	T	T	C	T	T	T	C	T	C	G	T	T	A	T	C	G	A	A	T
7035	Blh-2	No	2.11111	9.42026	G	G	A	A	T	A	A	A	G	C	T	C	C	T	G	C	C	T	A	G	C	C	T	T	C	T	T	T	C	T	T	T	C	T	C	G	T	T	A	T	C	G	A	A	T
66	CAM-61	No	2.13333	10.9906	G	G	A	A	T	A	A	A	G	C	T	C	C	T	G	C	C	T	A	G	C	C	T	T	C	T	T	T	C	T	T	T	C	T	C	G	T	T	A	T	C	G	A	A	T
7344	Sg-1	Yes	2.16667	14.5962	G	G	A	A	T	A	A	A	G	C	T	C	C	T	G	C	C	T	A	G	C	C	T	T	C	T	T	T	C	T	T	T	C	T	C	G	T	T	A	T	C	G	A	A	T
6169	Tad01	Yes	2.17647	9.36737	G	G	A	A	G	A	A	A	G	C	T	C	C	T	G	C	C	T	A	G	C	C	T	T	C	T	T	T	C	T	T	T	C	T	C	G	T	T	A	T	C	G	G	G	G
8343	Na-1	Yes	2.18182	7.01998	G	G	A	A	T	A	A	A	G	C	T	C	C	T	G	C	C	T	A	G	C	C	T	T	C	T	T	T	C	T	T	T	C	T	C	G	T	T	A	T	C	G	A	A	T
7201	Kr-0	No	2.18182	9.51081	G	G	A	A	T	A	A	A	G	C	T	C	C	T	G	C	C	T	A	G	C	C	T	T	C	T	T	T	C	T	T	T	C	T	C	G	T	T	A	T	C	G	A	A	T
6951	Pu2-23	Yes	2.1875	28.739	G	G	A	A	T	A	A	A	G	C	T	C	C	T	G	C	C	T	A	G	C	C	T	T	C	T	T	T	C	T	T	T	C	T	C	G	T	T	A	T	C	G	A	A	T
7397	Ws	No	2.2	10.4986	G	G	A	A	T	A	A	A	G	C	T	C	C	T	G	C	C	T	A	G	C	C	T	T	C	T	T	T	C	T	T	T	C	T	C	G	T	T	A	T	C	G	A	A	T
2	ALL1-3	No	2.22222	NA	G	G	A	A	T	A	A	A	G	C	T	C	C	T	G	C	C	T	A	G	C	C	T	T	C	T	T	T	C	T	T	T	C	T	C	G	T	T	A	T	C	G	A	A	T
321	TOU-A1-43	No	2.22222	22.3253	G	G	A	A	T	A	A	A	G	C	T	C	C	T	G	C	C	T	A	G	C	C	T	T	C	T	T	T	C	T	T	T	C	T	C	G	T	T	A	T	C	G	A	A	T
8215	Fei-0	No	2.22222	20.2873	G	G	A	A	T	A	A	A	G	C	T	C	C	T	G	C	C	T	A	G	C	C	T	T	C	T	T	T	C	T	T	T	C	T	C	G	T	T	A	T	C	G	A	A	T
5606	UKNW06-436	No	2.23529	11.7959	G	G	A	A	T	A	A	A	G	C	T	C	C	T	G	C	C	T	A	G	C	C	T	T	C	T	T	T	C	T	T	T	C	T	C	G	T	T	A	T	C	G	A	A	T
5160	UKSE06-351	No	2.23529	12.1627	T	C	T	C	G	T	C	T	A	T	C	T	T	G	C	T	A	C	G	T	A	G	C	C	G	G	A	A	T	A	C	A	T	A	T	A	A	C	G	A	T	T	G	G	G
282	TOU-A1-116	No	2.25	16.2722	G	G	A	A	T	A	A	A	G	C	T	C	C	T	G	C	C	T	A	G	C	C	T	T	C	T	T	T	C	T	T	T	C	T	C	G	T	T	A	T	C	G	A	A	T
6940	Mz-0	Yes	2.26667	13.7523	G	G	A	A	T	A	A	A	G	C	T	C	C	T	G	C	C	T	A	G	C	C	T	T	C	T	T	T	C	T	T	T	C	T	C	G	T	T	A	T	C	G	A	A	T
5896	DraIV1-14	No	2.27778	9.19451	G	G	A	A	T	A	A	A	G	C	T	C	C	T	G	C	C	T	A	G	C	C	T	T	C	T	T	T	C	T	T	T	C	T	C	G	T	T	A	T	C	G	A	A	T
7438	N13	No	2.27778	8.87277	G	G	A	A	T	A	A	A	G	C	T	C	C	T	G	C	C	T	A	G	C	C	T	T	C	T	T	T	C	T	T	T	C	T	C	G	T	T	A	T	C	G	A	A	T
7490	PHW-20	No	2.27778	10.9108	T	C	T	C	G	T	C	T	A	T	C	T	T	G	C	T	A	C	G	T	A	G	C	C	G	G	A	A	T	A	C	A	T	A	T	A	A	C	G	A	T	T	G	G	G
957	Belmonte-4-94	No	2.3125	6.76271	T	C	T	C	G	T	C	T	A	T	C	T	T	G	C	T	A	C	G	T	A	G	C	C	G	G	A	A	T	A	C	A	T	A	T	A	A	C	G	A	T	T	G	G	G
8376	Sanna-2	Yes	2.33333	21.5731	G	G	A	A	T	A	A	A	G	C	T	C	C	T	G	C	C	T	A	G	C	C	T	T	C	T	T	T	C	T	T	T	C	T	C	G	T	T	A	T	C	G	A	A	T
5987	DraIV6-16	No	2.33333	7.0829	G	G	A	A	T	A	A	A	G	C	T	C	C	T	G	C	C	T	A	G	C	C	T	T	C	T	T	T	C	T	T	T	C	T	C	G	T	T	A	T	C	G	A	A	T
7391	Wag-4	No	2.33333	22.2205	G	G	A	A	T	A	A	A	G	C	T	C	C	T	G	C	C	T	A	G	C	C	T	T	C	T	T	T	C	T	T	T	C	T	C	G	T	T	A	T	C	G	A	A	T
223	MIB-84	No	2.33333	6.92702	G	G	A	A	T	A	A	A	G	C	T	C	C	T	G	C	C	T	A	G	C	C	T	T	C	T	T	T	C	T	T	T	C	T	C	G	T	T	A	T	C	G	A	A	T
6985	Zdr-6	No	2.33333	27.4072	G	G	A	A	T	A	A	A	G	C	T	C	C	T	G	C	C	T	A	G	C	C	T	T	C	T	T	T	C	T	T	T	C	T	C	G	T	T	A	T	C	G	A	A	T
392	VOU-2	No	2.33333	10.8103	G	G	A	A	T	A	A	A	G	C	T	C	C	T	G	C	C	T	A	G	C	C	T	T	C	T	T	T	C	T	T	T	C	T	C	G	T	T	A	T	C	G	A	A	T
8296	Gd-1	No	2.33333	4.57364	T	C	T	C	G	T	C	T	A	T	C	T	T	G	C	T	A	C	G	T	A	G	C	C	G	G	A	A	T	A	C	A	T	T	C	G	T	T	A	T	C	G	A	A	T
6942	Nd-1	No	2.33333	11.4854	T	C	T	C	G	T	C	T	A	T	C	T	T	G	C	T	A	C	G	T	A	G	C	C	G	G	A	A	T	A	C	A	T	A	T	A	A	C	G	A	T	T	G	G	G
8314	Ka-0	No	2.33333	11.2249	T	C	T	C	G	T	C	T	A	T	T	T	T	G	C	T	A	C	G	T	A	G	C	C	G	G	A	A	T	A	C	A	T	A	T	A	A	C	G	A	T	T	G	G	G
6910	Ct-1	No	2.35294	7.55244	G	G	A	A	T	A	A	A	G	C	T	C	C	T	G	C	C	T	A	G	C	C	T	T	C	T	T	T	C	T	T	T	C	T	C	G	T	T	A	T	C	G	A	A	T
7498	PHW-28	No	2.35294	11.5812	T	C	T	C	G	T	C	T	A	T	C	T	T	G	C	T	A	C	G	T	A	G	C	C	G	G	A	A	T	A	C	A	T	A	T	A	A	C	G	A	T	T	G	G	G
7296	Petergof	Yes	2.375	27.633	G	G	A	A	T	A	A	A	G	C	T	C	C	T	G	C	C	T	A	G	C	C	T	T	C	T	T	T	C	T	T	T	C	T	C	G	T	T	A	T	C	G	A	A	T
6979	Wei-0	Yes	2.38889	9.55069	G	G	A	A	T	A	A	A	G	C	T	C	C	T	G	C	C	T	A	G	C	C	T	T	C	T	T	T	C	T	T	T	C	T	C	G	T	T	A	T	C	G	A	A	T
8310	Hs-0	No	2.38889	6.20415	T	C	T	C	G	T	C	T	A	T	C	T	T	G	C	T	A	C	G	T	A	G	C	C	G	G	A	A	T	A	C	A	T	A	T	A	A	C	G	A	T	T	G	G	G
6098	T1080	Yes	2.41176	12.401	G	G	A	A	T	A	A	A	G	C	T	C	C	T	G	C	C	T	A	G	C	C	T	T	C	T	T	T	C	T	T	T	C	T	C	G	T	T	A	T	C	G	A	A	T
6932	Ler-1	Yes	2.41176	14.2392	G	G	A	A	T	A	A	A	G	C	T	C	C	T	G	C	C	T	A	G	C	C	T	T	C	T	T	T	C	T	T	T	C	T	C	G	T	T	A	T	C	G	A	A	T
7392	Wag-5	No	2.41176	21.2314	G	G	A	A	T	A	A	A	G	C	T	C	C	T	G	C	C	T	A	G	C	C	T	T	C	T	T	T	C	T	T	T	C	T	C	G	T	T	A	T	C	G	A	A	T
7002	Baa-1	Yes	2.44444	NA	G	G	A	A	T	A	A	A	G	C	T	C	C	T	G	C	C	T	A	G	C	C	T	T	C	T	T	T	C	T	T	T	C	T	C	G	T	T	A	T	C	G	A	A	T
7351	Ty-0	No	2.44444	9.76702	G	G	A	A	T	A	A	A	G	C	T	C	C	T	G	C	C	T	A	G	C	C	T	T	C	T	T	T	C	T	T	T	C	T	C	G	T	T	A	T	C	G	A	A	T
7229	Li-6	No	2.44444	21.8387	T	C	T	C	G	T	C	T	A	T	C	T	T	G	C	T	A	C	G	T	A	G	C	C	G	G	A	A	T	A	C	A	T	A	T	A	A	C	G	A	T	T	G	G	G
5116	UKSE06-272	No	2.46667	13.4446	G	G	A	A	T	A	A	A	G	C	T	C	C	T	G	C	C	T	A	G	C	C	T	T	C	T	T	T	C	T	T	T	C	T	C	G	T	T	A	T	C	G	A	A	T
8422	Fja1-1	Yes	2.5	10.998	G	G	A	A	G	A	A	A	G	C	T	C	C	T	G	C	C	T	A	G	C	C	T	T	C	T	T	T	C	T	T	T	C	T	C	G	T	T	A	T	C	G	A	A	T
5380	UKNW06-059	No	2.5	15.5577	G	G	A	A	T	A	A	A	G	C	T	C	C	T	G	C	C	T	A	G	C	C	T	T	C	T	T	T	C	T	T	T	C	T	C	G	T	T	A	T	C	G	A	A	T
7034	Blh-1	No	2.52941	7.24902	G	G	A	A	T	A	A	A	G	C	T	C	C	T	G	C	C	T	A	G	C	C	T	T	C	T	T	T	C	T	T	T	C	T	C	G	T	T	A	T	C	G	A	A	T
7258	Nw-0	Yes	2.55556	11.8008	G	G	A	A	T	A	A	A	G	C	T	C	C	T	G	C	C	T	A	G	C	C	T	T	C	T	T	T	C	T	T	T	C	T	C	G	T	T	A	T	C	G	A	A	T
166	MIB-15	No	2.55556	13.9347	G	G	A	A	T	A	A	A	G	C	T	C	C	T	G	C	C	T	A	G	C	C	T	T	C	T	T	T	C	T	T	T	C	T	C	G	T	T	A	T	C	G	A	A	T
7390	Wag-3	No	2.55556	12.4033	G	G	A	A	T	A	A	A	G	C	T	C	C	T	G	C	C	T	A	G	C	C	T	T	C	T	T	T	C	T	T	T	C	T	C	G	T	T	A	T	C	G	A	A	T
8271	Bu-0	No	2.55556	19.7467	G	G	A	A	T	A	A	A	G	C	T	C	C	T	G	C	C	T	A	G	C	C	T	T	C	T	T	T	C	T	T	T	C	T	C	G	T	T	A	T	C	G	A	A	T
7102	Do-0	Yes	2.58824	33.1812	G	G	A	A	T	A	A	A	G	C	T	C	C	T	G	C	C	T	A	G	C	C	T	T	C	T	T	T	C	T	T	T	C	T	C	G	T	T	A	T	C	G	A	A	T
5837	Bor-1	Yes	2.61111	12.2765	T	C	T	C	G	T	C	T	A	T	C	T	T	G	C	T	A	C	G	T	A	G	C	C	G	G	A	A	T	A	C	A	T	A	T	A	A	C	G	A	T	T	G	G	G
7523	Pna-17	Yes	2.61111	12.4963	G	G	A	A	T	A	A	A	G	C	T	C	C	T	G	C	C	T	A	G	C	C	T	T	C	T	T	T	C	T	T	T	C	T	C	G	T	T	A	T	C	G	A	A	T
6903	Bor-4	Yes	2.61111	16.2116	G	G	A	A	T	A	A	A	G	C	T	C	C	T	G	C	C	T	A	G	C	C	T	T	C	T	T	T	C	T	T	T	C	T	C	G	T	T	A	T	C	G	A	A	T
4802	UKSW06-202	No	2.61111	11.3264	G	G	A	A	T	A	A	A	G	C	T	C	C	T	G	C	C	T	A	G	C	C	T	T	C	T	T	T	C	T	T	T	C	T	C	G	T	T	A	T	C	G	A	A	T
6914	Edi-0	No	2.61111	3.3582	T	C	T	C	G	T	C	T	A	T	C	T	T	G	C	T	A	C	G	T	A	G	C	C	G	G	A	A	T	A	C	A	T	A	T	A	A	C	G	A	T	T	G	G	G
242	MOG-37	No	2.70588	NA	G	G	A	A	T	A	A	A	G	C	T	C	C	T	G	C	C	T	A	G	C	C	T	T	C	T	T	T	C	T	T	T	C	T	C	G	T	T	A	T	C	G	A	A	T
8283	Dra3-1	Yes	2.72222	NA	G	G	A	A	T	A	A	A	G	C	T	C	C	T	G	C	C	T	A	G	C	C	T	T	C	T	T	T	C	T	T	T	C	T	C	G	T	T	A	T	C	G	A	A	T
7031	Bsch-0	Yes	2.72222	27.7501	G	G	A	A	T	A	A	A	G	C	T	C	C	T	G	C	C	T	A	G	C	C	T	T	C	T	T	T	C	T	T	T	C	T	C	G	T	T	A	T	C	G	A	A	T
8374	Rsch-4	No	2.72222	23.6509	G	G	A	A	T	A	A	A	G	C	T	C	C	T	G	C	C	T	A	G	C	C	T	T	C	T	T	T	C	T	T	T	C	T	C	G	T	T	A	T	C	G	A	A	T
6958	Ra-0	Yes	2.75	12.4785	T	C	A	A	T	A	A	A	G	C	T	C	C	T	G	C	C	T	A	G	C	C	T	T	C	T	T	T	C	T	T	T	C	T	C	G	T	T	A	T	C	G	A	A	T
6904	Br-0	Yes	2.77778	15.1941	T	C	T	C	G	T	C	T	A	T	C	T	T	G	C	T	A	C	G	T	A	G	C	C	G	G	A	A	T	A	C	A	T	A	T	A	A	C	G	A	T	T	G	G	G
5785	UKID80	No	2.77778	13.1385	G	G	A	A	T	A	A	A	G	C	T	C	C	T	G	C	C	T	A	G	C	C	T	T	C	T	T	T	C	T	T	T	C	T	C	G	T	T	A	T	C	G	A	A	T
6911	Cvi-0	Yes	2.8125	7.58639	G	G	A	A	T	A	A	A	G	C	T	C	C	T	G	C	C	T	A	G	C	C	T	T	C	T	T	T	C	T	T	T	C	T	C	G	T	T	A	T	C	G	A	A	T
8235	Hod	Yes	2.83333	10.8968	G	G	A	A	T	A	A	A	G	C	T	C	C	T	G	C	C	T	A	G	C	C	T	T	C	T	T	T	C	T	T	T	C	T	C	G	T	T	A	T	C	G	A	A	T
7382	Utrecht	Yes	2.86667	6.39837	T	C	T	C	G	T	C	T	A	T	C	T	T	G	C	T	A	C	G	T	A	G	C	C	G	G	A	A	T	A	C	A	T	A	T	A	A	C	G	A	T	T	G	G	G
8420	Kelsterbach -4	Yes	2.88889	8.92694	G	G	A	A	T	A	A	A	G	C	T	C	C	T	G	C	C	T	A	G	C	C	T	T	C	T	T	T	C	T	T	T	C	T	C	G	T	T	A	T	C	G	A	A	T
6961	Se-0	Yes	2.91667	10.7821	G	G	A	A	T	A	A	A	G	C	T	C	C	T	G	C	C	T	A	G	C	C	T	T	C	T	T	T	C	T	T	T	C	T	C	G	T	T	A	T	C	G	A	A	T
328	TOU-A1-62	No	2.92857	6.17196	T	C	T	C	G	T	C	T	A	T	C	T	T	G	C	T	A	C	G	T	A	G	C	C	G	G	A	A	T	A	C	A	T	A	T	A	A	C	G	A	T	T	G	G	G
8365	Rak-2	Yes	2.9375	18.1114	T	C	T	C	G	T	C	T	A	T	C	T	T	G	C	T	A	C	G	T	A	G	C	C	G	G	A	A	T	A	C	A	T	A	T	A	A	C	G	A	T	T	G	G	G
6919	Ga-0	Yes	2.94444	22.6319	G	G	A	A	T	A	A	A	G	C	T	C	C	T	G	C	C	T	A	G	C	C	T	T	C	T	T	T	C	T	T	T	C	T	C	G	T	T	A	T	C	G	A	A	T
8236	HSm	Yes	2.94444	NA	G	G	A	A	T	A	A	A	G	C	T	C	C	T	G	C	C	T	A	G	C	C	T	T	C	T	T	T	C	T	T	T	C	T	C	G	T	T	A	T	C	G	A	A	T
5628	UKNW06-460	No	2.94444	11.0417	G	G	A	A	T	A	A	A	G	C	T	C	C	T	G	C	C	T	A	G	C	C	T	T	C	T	T	T	C	T	T	T	C	T	C	G	T	T	A	T	C	G	A	A	T
7479	PHW-10	No	3	16.0922	T	C	T	C	G	T	C	T	A	T	C	T	T	G	C	T	A	C	G	T	A	G	C	C	G	G	A	A	T	A	C	A	T	A	T	A	A	C	G	A	T	T	G	G	G
7522	Mr-0	No	3.05556	18.5047	G	G	A	A	G	A	A	A	G	C	T	C	C	T	G	C	C	T	A	G	C	C	T	T	C	T	T	T	C	T	T	T	C	T	C	G	T	T	A	T	C	G	A	A	T
6936	Lz-0	No	3.05556	31.0351	G	G	A	A	T	A	A	A	G	C	T	C	C	T	G	C	C	T	A	G	C	C	T	T	C	T	T	T	C	T	T	T	C	T	C	G	T	T	A	T	C	G	A	A	T
4997	UKSE06-062	No	3.05556	9.71483	G	G	A	A	T	A	A	A	G	C	T	C	C	T	G	C	C	T	A	G	C	C	T	T	C	T	T	T	C	T	T	T	C	T	C	G	T	T	A	T	C	G	A	A	T
383	TOU-J-3	No	3.05556	6.91294	G	G	A	A	T	A	A	A	G	C	T	C	C	T	G	C	C	T	A	G	C	C	T	T	C	T	T	T	C	T	T	T	C	T	C	G	T	T	A	T	C	G	A	A	T
7411	Wl-0	Yes	3.11111	NA	T	C	T	C	G	T	C	T	A	T	C	T	T	G	C	T	A	C	G	T	A	G	C	C	G	G	A	A	T	A	C	A	T	A	T	A	A	C	G	A	T	T	G	G	G
7092	Com-1	Yes	3.11111	25.0251	G	G	A	A	T	A	A	A	G	C	T	C	C	T	G	C	C	T	A	G	C	C	T	T	C	T	T	T	C	T	T	T	C	T	C	G	T	T	A	T	C	G	A	A	T
7069	Cha-0	No	3.11765	8.30519	G	G	A	A	T	A	A	A	G	C	C	C	C	T	G	C	C	T	A	G	C	C	T	T	C	T	T	T	C	T	T	T	C	T	C	G	T	T	A	T	C	G	A	A	T
7123	Ep-0	No	3.11765	21.6237	G	G	A	A	T	A	A	A	G	C	T	C	C	T	G	C	C	T	A	G	C	C	T	T	C	T	T	T	C	T	T	T	C	T	C	G	T	T	A	T	C	G	A	A	T
6730	CIBC5	No	3.11765	18.6671	G	G	A	A	T	A	A	A	G	C	T	C	C	T	G	C	C	T	A	G	C	C	T	T	C	T	T	T	C	T	T	T	C	T	C	G	T	T	A	T	C	G	A	A	T
8300	Gr-1	No	3.17647	25.5104	G	G	A	A	T	A	A	A	G	C	T	C	C	T	G	C	C	T	A	G	C	C	T	T	C	T	T	T	C	T	T	T	C	T	C	G	T	T	A	T	C	G	A	A	T
6242	Tomegap-2	Yes	3.22222	26.8205	G	G	A	A	T	A	A	A	G	C	T	C	C	T	G	C	C	T	A	G	C	C	T	T	C	T	T	T	C	T	T	T	C	T	C	G	T	T	A	T	C	G	A	A	T
7244	Mnz-0	Yes	3.22222	11.9394	G	G	A	A	T	A	A	A	G	C	T	C	C	T	G	C	C	T	A	G	C	C	T	T	C	T	T	T	C	T	T	T	C	T	C	G	T	T	A	T	C	G	A	A	T
7199	Kl-5	Yes	3.3	27.769	G	G	A	A	T	A	A	A	G	C	T	C	C	T	G	C	C	T	A	G	C	C	T	T	C	T	T	T	C	T	T	T	C	T	C	G	T	T	A	T	C	G	A	A	T
173	MIB-22	No	3.33333	5.84984	G	G	A	A	T	A	A	A	G	C	T	C	C	T	G	C	C	T	A	G	C	C	T	T	C	T	T	T	C	T	T	T	C	T	C	G	T	T	A	T	C	G	A	A	T
5056	UKSE06-192	No	3.33333	6.52161	G	G	A	A	T	A	A	A	G	C	T	C	C	T	G	C	C	T	A	G	C	C	T	T	C	T	T	T	C	T	T	T	C	T	C	G	T	T	A	T	C	G	A	A	T
8412	Sav-1	No	3.35294	12.8453	G	G	A	A	T	A	A	A	G	C	T	C	C	T	G	C	C	T	A	G	C	C	T	T	C	T	T	T	C	T	T	T	C	T	C	G	T	T	A	T	C	G	A	A	T
8353	Pa-1	No	3.375	6.48852	G	G	A	A	T	A	A	A	G	C	T	C	C	T	G	C	C	T	A	G	C	C	T	T	C	T	T	T	C	T	T	T	C	T	C	G	T	T	A	T	C	G	A	A	T
8354	Per-1	Yes	3.5	14.3334	G	G	A	A	T	A	A	A	G	C	T	C	C	T	G	C	C	T	A	G	C	C	T	T	C	T	T	T	C	T	T	T	C	T	C	G	T	T	A	T	C	G	A	A	T
7015	Bla-1	No	3.6875	6.02936	G	G	A	A	T	A	A	A	G	C	T	C	C	T	G	C	C	T	A	G	C	C	T	T	C	T	T	T	C	T	T	T	C	T	C	G	T	T	A	T	C	G	A	A	T
7178	Jm-1	No	3.88889	6.5471	G	G	A	A	T	A	A	A	G	C	T	C	C	T	G	C	C	T	A	G	C	C	T	T	C	T	T	T	C	T	T	T	C	T	C	G	T	T	A	T	C	G	A	A	T
7408	Wt-3	No	4	9.70418	T	C	T	C	G	T	C	T	A	T	C	T	T	G	C	T	A	C	G	T	A	G	C	C	G	G	A	A	T	A	C	A	T	A	T	A	A	C	G	A	T	T	G	G	G
[truncated: 9 more columns]
